# Supplementary material for: Uricase deficiency causes mild and multiple organ injuries in rats
Source: PLoS One. 2021 Aug 26;16(8):e0256594. doi: 10.1371/journal.pone.0256594 (PMC8389383; doi:10.1371/journal.pone.0256594)
Supplement: S1 Fig — (XLSX) [file pone.0256594.s001.xlsx]

## Sheet: body weight
	WT(g)	Uox+/-(g)	Uox-/- (g)
	251.9	236.5	192.6
	273.2	248.9	225.8
	243.6	235.5	209.2
	269.8	221.1	193.3
	239.6	242.6	182.1
	226.7	225	205.4
		199.6	201.5
		249.5	181.8
		217.2	177.1
		210.3	199.8
mean	250.8	228.62	196.86
SD	18.0114	16.7663	14.7529
P vs WT		0.1	0
P vs Uox+/-	0.1		0
P vs Uox-/-	0	0.001
