# Supplementary material for: Uricase deficiency causes mild and multiple organ injuries in rats
Source: PLoS One. 2021 Aug 26;16(8):e0256594. doi: 10.1371/journal.pone.0256594 (PMC8389383; doi:10.1371/journal.pone.0256594)
Supplement: S2 Fig — (XLSX) [file pone.0256594.s002.xlsx]

## Sheet: Sheet1
	water (ml)			food (g)
	WT	Uox-/-		WT	Uox-/-
	31.4	31.9		21.1	22.3
	27.5	49.5		21.1	21.3
	29.9	72.3		22.6	17.7
	37.4	61.9		22.8	19.4
	30.5	49.1		19.4	15.3
	30.1	32.9		16.9	16.7
	28.5	51.8		19.7	14.6
	45.2	47.6		25.8	19.7
	30.2	33.5		22.2	24.2
	33.5	53.5		21.4	24.2
mean	32.42	48.4		21.3	19.54
SD	5.27316	13.0294		2.37159	3.46449
P		0.002			0.202

## Sheet: Sheet2
	Urine(ml)			Feces (g)
	WT	Uox-/-		WT	Uox-/-
	7.24006	35.8283		7.0656	7.1834
	6.86562	30.9077		7.32332	6.06416
	9.21927	36.2715		9.63455	5.36271
	12.8323	38.5428		7.7548	9.85568
	8.16748	35.2221		6.19602	4.30704
	7.00615	32.3606		7.946	5.79873
	8.86956	34.8562		4.08696	4.09538
	11.5929	34.3028		8.49558	7.55033
	8.84053	37.1838		5.86535	6.04002
	9.44351	29.7661		7.4199	6.28986
mean	9.00774	34.5242		7.17881	6.25473
SD	1.94417	2.76932		1.52852	1.66838
P		0			0.213
