# Supplementary material for: Uricase deficiency causes mild and multiple organ injuries in rats
Source: PLoS One. 2021 Aug 26;16(8):e0256594. doi: 10.1371/journal.pone.0256594 (PMC8389383; doi:10.1371/journal.pone.0256594)
Supplement: S3 Fig — (XLS) [file pone.0256594.s003.xls]

## Sheet: male
male	Young wild-type	Young Uox-/-
1	5.724	85.0079
2	9.01667	96.1032
3	7.388	63.8
4	3.36733	54.31
5	9.024	47.6654
6	11.0473	36.1
7	5.05467	44.9
8	6.71667	51.9
9	7.26333	37.3
10	5.48467	44.2
11		33.4
	Young wild-type	Young Uox-/-
mean	7.00867	54.0624
SD	2.2546	20.1923
		vus wt
P		6.22258e-07
