# Supplementary material for: Uricase deficiency causes mild and multiple organ injuries in rats
Source: PLoS One. 2021 Aug 26;16(8):e0256594. doi: 10.1371/journal.pone.0256594 (PMC8389383; doi:10.1371/journal.pone.0256594)
Supplement: S4 Fig — (XLS) [file pone.0256594.s004.xls]

## Sheet: wild-type
male
	adrenal gland	duodenum	liver	spleen	ileum	lung	colon	brain	testicle	stomach	kidney	pancreas	heart	skeleton	blood	serum
1	1507.24	1027.91	468.94	320.63	300.66	224.34	141.27	112.92	128.67	128.4	54.97	92.72	61.36	31.89	80.63	11.67
2	1686.44	1635.92	563.43	370.53	290.92	237.47	159.88	122.69	103.18	228.74	44.48	141.98	73.15	16.95	64.76	12.16
3	1544.64	1375.31	867.29	509.97	583.71	296.62	102.99	126.59	63.32	196.07	285.33	143.97	61.99	31.15	62.32	15.76
4	1684.96	926.29	405.36	338.74	289.16	159.7	235.55	169.08	158.64	125.41	139.63	156.66	55.35	18.15	65.48	12.62
5	2154.55	937.79	437.22	239.89	225.27	203.4	99.11	88.18	170.3	34.88	66.28	53.38	32.91	14.21	19.28	11.21
6	1262.95	1097.63	528.83	246	194.34	153.78	162.74	33.15	137.16	48.51	89.22	41.98	17.79	11.63	116.92	7.16
7	1387.15	978.75	316.18	227.29	228.16	59.55	87.32	203.57	44.36	59.94	62.91	58.92	36.47	13.63	48.31	4.87
8	1515.44	996.75	280.34	213.04	153.71	78.92	112.34	107.06	127.58	53.29	42.83	56.74	48.11	35.07	55.65	16.87
mean	adrenal gland	duo	liver	pleen	ile	lung	colon	brain	testicles	stomach	kidney	pancrease	heart	skeleton
	1592.92	1122.04	483.449	308.261	283.241	176.723	137.65	120.405	116.651	109.405	98.2062	93.2937	48.3912	21.585
SE	84.4767	79.8365	57.7517	31.5822	41.7056	25.3984	15.3909	16.1312	13.9271	23.0609	25.8842	14.9752	5.77289	2.99901
SD	267.139	252.465	182.627	99.8715	131.885	80.3169	48.6702	51.0114	44.0413	72.9251	81.8531	47.3558	18.2555	9.4837
	Ad	Du	Li	Sp	Il	Lu	Co	Br	Te	St	Ki	Pa	He	Sk

## Sheet: Uox--
male	adrenal gland	duo	liver	pleen	ile	lung	colon	brain	testicles	stomach	kidney	pancrease	heart	skeleton	serum
1	3533.32	1127.67	365.374	759.695	760.911	768.292	520.416	254.607	434.775	375.462	1480.66	321.258	210.1	171.238	70.0625
2	2463.27	1643.86	34.2604	422.927	811.021	673.292	12.1458	180.217	98	198.894	544.042	121.688	50	45	84.7083
3	3670.33	1563.19	215.279	492.915	382.571	711.448	80.0021	37.1708	120	206.617	378.583	161.471	15.5604	48	43.76
4	4127.69	1164.32	182.203	471.488	635.999	601.654	140.479	145.903	111.069	162.174	266.75	210.299	80.0556	48.8889	33.881
5	3812.48	1010.96	331.635	497.475	457.676	323.293	91.9722	120.465	136.507	251.106	66.6111	139.028	49.2708	60.1944	70.6818
6	3685	1100.72	414.531	719.252	248.494	495.804	371.44	188.671	229.117	447.933	329.577	112.454	161.531	88.3385	75.0227
7	5402.86	1546.98	338.377	699.24	277.137	571.915	401.31	232.142	270.346	445.183	387.962	166.798	109.069	177.904	71.8636
8	4182.59	621.791	375.068	310.993	742.176	618.766	141.059	213.093	218.14	333.268	191.529	226.81	91.9794	105.244	88.4318
9	5071.78	822.929	343.928	867.544	518.488	716.31	300.834	195.282	260.441	398.637	415.088	294.331	126.985	112.135	57.7775
10	4679.26	809.806	250.869	580.68	485.719	606.358	165.43	134.423	21.3125	197.845	462	67.1344	62	58	79.1763
mean	adrenal gland	duo	liver	pleen	ile	lung	colon	brain	testicles	stomach	kidney	pancrease	heart	skeleton
male	4062.86	1141.22	285.152	582.221	532.019	608.713	222.509	170.197	189.971	301.712	452.28	182.127	95.6552	91.4943
SE	266.889	110.334	36.4097	54.9483	63.3115	40.482	52.4145	19.9756	37.2029	34.9966	122.167	25.601	18.4509	15.7836
SD	843.977	348.907	115.138	173.762	200.209	128.015	165.749	63.1685	117.646	110.669	386.327	80.9576	58.347	49.9121
female	2144.07	1318.07	522.329	236.928	532.351	217.666	257.706	117.517	33.4889	133.956	489.023	447.847	114.217	58.4222
	1885.81	1375.28	452.948	313.156	420.062	163.052	29.7917	94.1188	0	158.24	188.513	94.6688	0	0
	1911.94	826.558	348.677	332.521	454.071	166.696	133.146	61.0729	37.5375	239.938	612.86	242.206	77.4583	0
	1543.04	1348.73	423.904	473.793	570.172	299.604	298.537	116.875	88.8088	181.5	169.772	286.081	68.5882	78.375
	3130.99	1079.49	410.413	330.097	573.553	281.649	238.991	96.0074	53.9485	165.485	507.86	294.735	127.309	49.0956
	1843.11	691.197	380.89	271.715	400.797	190.896	130.961	200.154	55	166.681	123.597	124.896	126.744	40.4861
	3273.42	730.033	422.476	328.381	249.333	227.883	96.6014	44.1833	113.667	149.264	240.549	152.625	95.6389	0
	1994.85	1098.21	518.856	475.154	632.523	181.5	94.9896	71.7292	2.63542	120.427	461.771	212.667	7.44792	0
	2412.12	518.879	605.71	295.075	426.915	197.771	124.552	100.146	0	162.594	483.106	186.083	77.2292	0
	2206.89	599.905	380.976	353.722	406.103	506.666	187.318	141.553	129.322	302.992	208.986	158.197	89.7224	49.9342
	2234.62	958.635	446.718	341.054	466.588	243.338	159.259	104.336	51.4408	178.108	348.604	220.001	78.4355	27.6313
	561.534	325.293	79.5346	77.9308	112.107	103.195	84.156	44.274	46.5985	54.2262	178.019	103.642	44.3681	30.6664
female	2095.2	905.856	416.119	319.127	437.048	231.66	153.001	99.3305	51.0373	167.784	334.388	210.304	75.5965	27.8842
SE	221.644	109.546	40.5104	32.7696	45.5569	32.171	25.0292	13.8	13.3363	19.1956	53.2482	31.4911	13.0665	8.77614
SD	700.899	346.415	128.105	103.627	144.064	101.734	79.1492	43.6395	42.1731	60.702	168.386	99.5837	41.3198	27.7526

## Sheet: fig
mean	adrenal gland	duo	lung	spleen	ile	kidney	stomach	liver	colon	testicles	pancrease	brain	heart	skeleton
	Ad	Du	Lu	Sp	Il	Ki	St	Li	Co	Te	Pa	Br	He	Sk
WT	1592.92	1122.04	176.722	308.261	283.241	98.2062	109.405	483.449	137.65	116.651	93.2938	120.405	48.3912	21.585	±
Uox-/-	4062.86	1141.22	608.713	582.221	532.019	452.28	301.712	285.152	222.509	189.971	182.127	170.197	95.6552	91.4943	±
SD
WT	267.139	252.465	80.3169	99.8715	131.885	81.8531	72.9251	182.627	48.6702	44.0413	47.3558	51.0114	18.2555	9.4837
Uox-/-	843.977	348.907	128.015	173.762	200.209	386.327	110.669	115.138	165.749	117.646	80.9576	63.1685	58.347	49.9121
	Ad	Du	Lu	Sp	Il	Ki	St	Li	Co	Te	Pa	Br	He	Sk
WT	1592.92125±267.138881452939	1122.04375±252.465099536408	176.7225±80.3169010411703	308.26125±99.8715447015386	283.24125±131.88483303219	98.20625±81.8530919107955	109.405±72.9250991477851	483.44875±182.626870377633	137.65±48.6702425953037	116.65125±44.0413148361853	93.29375±47.3557716915267	120.405±51.0114107682921	48.39125±18.2554699728211	21.585±9.48370482157986
Uox-/-	4062.85712004842±843.976616881442	1141.22310780014±348.906583448773	608.713242467618±128.01521716345	582.220766340696±173.761776436583	532.019141809558±200.20850599393	452.280011444524±386.326841172866	301.711653431869±110.668933919651	285.152279808685±115.137617323134	222.508742958806±165.749227194402	189.970823278029±117.646020355834	182.127009150658±80.9575574146219	170.197403354139±63.1685223397618	95.6551511437909±58.3469772383737	91.4943210685084±49.9121497005245
	Ad	Du	Lu	Sp	Il	Ki	St	Li	Co	Te	Pa	Br	He	Sk
P	6.28181e-07	0.897989	3.43013e-07	0.00113936	0.00813025	0.0221775	0.000646487	0.0124408	0.182629	0.115671	0.0144964	0.089964	0.0432679	0.00132034
