# Supplementary material for: Uricase deficiency causes mild and multiple organ injuries in rats
Source: PLoS One. 2021 Aug 26;16(8):e0256594. doi: 10.1371/journal.pone.0256594 (PMC8389383; doi:10.1371/journal.pone.0256594)
Supplement: S5 Fig — (XLS) [file pone.0256594.s005.xls]

## Sheet: wild-type
rat	1	2	3	4	5	6	7	8	9	10	mean	SE
w	2.93	11.37	5.88	2.68	9.05	3.26	9.62	1.17	2.2	2.74	5.09	1.15147
1	58	5.61	220	18.56	13	61	12.6	28	5.19	21	44.3	20.4991
2	38	20.24	78	23.51	6.31	11.8	41.6	25	20.4	4.18	26.9	6.84785
3	117	8.45	30	9.47	6.07	32.4	66	24	12.4	5.33	31.11	11.1909
4	23.86	9.57	27	13.95	3.53	27.6	32	7.07	4.82	7.05	15.64	3.42858
5	22.41	9.1	22.98	15.27	3.08	58.6	58	6.41	12	13.6	22.15	6.34189
6	14.4	33	46.2	22.78	4.61	11.6	10.6	9.8	110	4.58	26.76	10.1519
7	20.92	22.6	43.8	14.54	4.04	27	6.9	100	15	0	25.48	9.19171
8	18.01	26.2	12.16	12.84	12	9.8	14.6	7.23	4.59	7.52	12.49	1.95895
9	24.94	13.82	10.16	13.95	3.35	14.2	20.4	10.2	5	21.6	13.76	2.2149
10	19.94	10.23	16.21	7.94	4.96	17.8	12	6.15	9.8	3.11	10.81	1.78766
11	10.28	9.03	23.41	8.02	2.65	6.04	11.6	17	6.1	9	10.31	1.88933
12	11.88	6.54	9.72	14.4	1.56	10.6	4.82	12	6.63	3.77	8.19	1.31171
13	9.7	10.78	11.43	11.36	3.54	11.8	7.47	15.8	3.92	6.11	9.19	1.22547
14	6.49	8.15	11.48	9.8	3.61	16.4	11	5.28	8.6	5.09	8.59	1.19829
15	7.75	14.72	11.08	6.81	6.67	14	6.97	5.4	4.87	5.59	8.39	1.13445
16	8.27	9.52	11.54	20.98	3.35	6.78	6.48	3.95	6.42	14.6	9.19	1.69029
17	7.7	7.06	8.72	4.31	2.34	6.45	4.69	3.87	5.13	3.77	5.4	0.635058
18	8.59	11.76	9.03	7.94	4.01	3.73	4.38	1.68	4.64	5.35	6.11	0.973989
19	15.22	0.38	3.29	18.07	7.26	1.03	2.69	0.76	3.29	0.74	5.27	2.01122
20	21.38	0.67	3.99	27.26	7.57	1.89	4.85	5.23	4.37	4.92	8.21	2.78309
serum	18.83	6.16	23.24	18.57	14.67	22.01	32.1	25.18	24.23	24.27	20.926	2.20781
body weight (g)	186.1	186.6	186.5	191.9	190.9	193.7	199.1	175.7	187.9	187.2	188.56	1.93202
blood	269.52	88.41	333.43	274.14	215.41	327.94	491.56	340.3	350.2	349.49	304.04	33.0903
total (intestinal juice)	464.74	237.43	610.2	281.76	103.51	350.53	339.63	294.84	253.17	146.91	308.27	46.5851
Intestine/blood (%)	172.43	268.54	183.01	102.78	48.05	106.89	69.09	86.64	72.29	42.04	115.18	22.6702

## Sheet: Uox--
juice	1	2	3	4	5	6	7	8	9	10	mean	SE
0	4.70308	15.1816	0.172246	2.63171	10.3643	3.92974	2.35846	9.77325	15.6377	22.0348	8.67869	2.35268
1	17.4468	42.7071	23.6049	65.3891	53.9818	12.0471	12.3675	19.3471	28.0043	62.3517	33.7248	6.66299
2	26.7103	32.862	37.505	41.3322	47.4383	14.3336	20.9489	17.1197	15.48	48.0385	30.1768	4.36415
3	41.0101	33.5172	42.8016	50.0616	52.2745	13.9174	23.9396	18.1018	14.7339	43.1862	33.3544	4.82484
4	27.2123	22.199	46.0873	55.8498	50.7107	15.5749	12.8627	22.2583	21.2165	30.6141	30.4586	5.06211
5	20.7328	33.3192	47.405	40.9427	58.1142	25.9083	17.1207	20.3982	27.9682	48.6994	34.0609	4.4389
6	33.4384	36.6022	42.3051	57.4654	68.1208	25.0395	21.5763	20.8786	18.8888	30.0237	35.4339	5.49647
7	20.0453	47.5978	55.3076	56.5511	59.823	22.5794	14.265	22.7212	24.6359	39.5615	36.3088	5.50858
8	33.2293	48.0326	62.9582	60.0216	52.7528	18.8847	10.4965	21.1714	16.1723	35.9106	35.963	6.40798
9	43.778	43.7009	35.4515	46.6057	58.3025	13.1587	12.5318	15.733	16.6708	25.5649	31.1498	5.34239
10	31.8396	28.8373	30.4133	34.1371	45.1101	7.12745	12.5889	9.55009	20.0074	22.4239	24.2035	3.95491
11	35.6754	38.6011	41.2025	49.1406	58.0088	15.6963	9.32495	24.2729	11.9871	19.3826	30.3292	5.53596
12	19.4524	35.663	46.5587	83.3926	51.9005	16.6485	9.72379	9.44686	17.743	26.5148	31.7044	7.68625
13	18.7639	31.4379	64.963	80.4064	45.1813	11.8051	12.681	12.2022	13.2904	16.244	30.6975	8.19687
14	15.9881	29.7213	29.6386	60.5154	56.1351	12.6109	11.81	21.1857	20.2699	23.1809	28.1056	5.54962
15	20.7139	33.6497	26.997	42.9227	44.3767	9.90489	11.478	17.7425	19.9028	30.0193	25.7708	3.9907
16	22.3669	15.5331	44.0971	32.3521	34.6735	10.2581	10.83	10.7043	15.3215	19.7037	21.584	3.93021
17	11.1181	30.8544	32.3431	37.647	30.5252	11.6793	13.0411	12.8309	11.9914	14.9683	20.6999	3.39642
18	15.3695	34.8137	20.6612	24.3055	26.3978	8.31183	9.5941	12.6839	20.5773	15.1509	18.7866	2.72801
19	0.868427	0.801585	1.53014	2.31098	1.19501	0.303339	0.835607	1.39892	0.533436	0.157898	0.993535	0.214329
20	0.426623	1.55839	1.19092	1.14767	0.884557	0.4014	0.22339	0.681654	0.205466	0.213387	0.693345	0.158333
serum	70.0625	84.7083	47.7898	33.881	70.6818	75.0227	71.8636	88.4318	57.7775	79.1763	67.9395	5.66706
body weight (g)	209	180	220	186	208	180	205	180	378	356	230.2	24.5882
blood	563.195	586.442	404.375	242.379	565.455	519.388	566.617	612.22	839.996	1084.11	598.417	76.4206
total (Intestinal	456.186	622.01	733.022	922.497	895.907	266.191	248.24	310.429	335.601	551.91	534.199	84.5283
I/Blood(%)	80.9998	106.065	181.273	380.601	158.44	51.2508	43.8108	50.7055	39.9526	50.9093	114.401	35.3237

## Sheet: Fig
juice	WT	Uox-/-			SE	WT	Uox-/-		P
0	5.09	8.67869				1.15147	2.35268		0.174419	0
1	44.3	33.7248				20.4991	6.66299		0.629141	1
2	26.9	30.1768				6.84785	4.36415		0.687222	2
3	31.11	33.3544				11.1909	4.82484		0.855168	3
4	15.64	30.4586				3.42858	5.06211		0.0215735	4
5	22.15	34.0609				6.34189	4.4389		0.141133	5
6	26.76	35.4339				10.1519	5.49647		0.456445	6
7	25.48	36.3088				9.19171	5.50858		0.325417	7
8	12.49	35.963				1.95895	6.40798		0.00167237	8
9	13.76	31.1498				2.2149	5.34239		0.00671312	9
10	10.81	24.2035				1.78766	3.95491		0.00527816	10
11	10.31	30.3292				1.88933	5.53596		0.00211409	11
12	8.19	31.7044				1.31171	7.68625		0.00566711	12
13	9.19	30.6975				1.22547	8.19687		0.0143459	13
14	8.59	28.1056				1.19829	5.54962		0.00241057	14
15	8.39	25.7708				1.13445	3.9907		0.000361641	15
16	9.19	21.584				1.69029	3.93021		0.00700295	16
17	5.4	20.6999				0.635058	3.39642		0.000306221	17
18	6.11	18.7866				0.973989	2.72801		0.000239721	18
19	5.27	0.993535				2.01122	0.214329		0.0484389	19
20	8.21	0.693345				2.78309	0.158333		0.0147178	20
body weight	WT	Uox-/-			SE	WT	Uox-/-		P
	188.56	230.2				1.93202	24.5882		0.0918099
total intestinal	WT	Uox-/-				WT	Uox-/-
	308.27	534.199				46.5851	84.5283		5.0249e-06
Intestinal juice/blood	WT	Uox-/-				WT	Uox-/-
	115.18	114.401				22.6702	35.3237		0.0109287
