# Supplementary material for: Uricase deficiency causes mild and multiple organ injuries in rats
Source: PLoS One. 2021 Aug 26;16(8):e0256594. doi: 10.1371/journal.pone.0256594 (PMC8389383; doi:10.1371/journal.pone.0256594)
Supplement: S6 Fig — (XLS) [file pone.0256594.s006.xls]

## Sheet: Fig
segment	tract(ug/ml)	juice(ug)
0	630.08	4.70308	r	0.274
1	1668	17.4468	P	0
2	1316.04	26.7103
3	1177.88	41.0101
4	1202.52	27.2123
5	1637.24	20.7328
6	1600.72	33.4384
7	1124.64	20.0453
8	1338.04	33.2293
9	1503.92	43.778
10	1381.6	31.8396
11	1873.08	35.6754
12	1949.64	19.4524
13	2675.64	18.7639
14	2176.24	15.9881
15	3717.5	20.7139
16	2531.32	22.3669
17	1843.16	11.1181
18	4067	15.3695
19	1423.4	0.868427
20	512.16	0.426623
0	965.25	15.1816
1	1599	42.7071
2	941.5	32.862
3	1201.5	33.5172
4	759	22.199
5	1159.5	33.3192
6	1133.5	36.6022
7	1091.5	47.5978
8	2000.5	48.0326
9	1058	43.7009
10	1775.5	28.8373
11	1735	38.6011
12	2842	35.663
13	1894.5	31.4379
14	4551.5	29.7213
15	2701	33.6497
16	3854.5	15.5331
17	960	30.8544
18	4959.5	34.8137
19	1642.5	0.801585
20	1744	1.55839
0	360.381	0.172246
1	1535.81	23.6049
2	1058.62	37.505
3	1205.29	42.8016
4	1022.48	46.0873
5	1156.57	47.405
6	838.095	42.3051
7	890.476	55.3076
8	708.19	62.9582
9	705.572	35.4515
10	787.286	30.4133
11	1013.05	41.2025
12	999.429	46.5587
13	882.095	64.963
14	781.524	29.6386
15	695.095	26.997
16	784.143	44.0971
17	663.143	32.3431
18	920.857	20.6612
19	599.238	1.53014
20	533.762	1.19092
0	1198.72	2.63171
1	2332	65.3891
2	1763.3	41.3322
3	1455.85	50.0616
4	1868.9	55.8498
5	1540	40.9427
6	1406.9	57.4654
7	1387.1	56.5511
8	1114.3	60.0216
9	747.45	46.6057
10	1107.7	34.1371
11	1288.1	49.1406
12	2813.8	83.3926
13	1703.35	80.4064
14	1523.5	60.5154
15	1071.95	42.9227
16	1496.55	32.3521
17	1422.85	37.647
18	1279.85	24.3055
19	766.7	2.31098
20	634.7	1.14767
0	765.471	10.3643
1	1785.88	53.9818
2	1388.59	47.4383
3	1961.56	52.2745
4	1572.03	50.7107
5	1888.12	58.1142
6	1198.35	68.1208
7	1038.85	59.823
8	2226.53	52.7528
9	1297.68	58.3025
10	1121.68	45.1101
11	1844.76	58.0088
12	1946.68	51.9005
13	1601.47	45.1813
14	1978.38	56.1351
15	1822.76	44.3767
16	1260.79	34.6735
17	1102.91	30.5252
18	1259.82	26.3978
19	891.647	1.19501
20	735.706	0.884557
0	694.25	3.92974
1	1194.5	12.0471
2	894	14.3336
3	1350	13.9174
4	1073	15.5749
5	954.5	25.9083
6	1013.5	25.0395
7	908.5	22.5794
8	923	18.8847
9	1089	13.1587
10	889	7.12745
11	1209	15.6963
12	1300	16.6485
13	874	11.8051
14	871.5	12.6109
15	955	9.90489
16	1228	10.2581
17	865	11.6793
18	1290.5	8.31183
19	357	0.303339
20	446	0.4014
0	851.304	2.35846
1	1840.83	12.3675
2	1534.26	20.9489
3	1304.22	23.9396
4	1118.17	12.8627
5	1068.43	17.1207
6	1166.72	21.5763
7	991.196	14.265
8	886.935	10.4965
9	1228.41	12.5318
10	1060.3	12.5889
11	1320.96	9.32495
12	1668.41	9.72379
13	1051.93	12.681
14	1109.57	11.81
15	1424.02	11.478
16	1196.85	10.83
17	1178.43	13.0411
18	1303.74	9.5941
19	527.043	0.835607
20	377.587	0.22339
0	487.109	9.77325
1	1118.17	19.3471
2	883.826	17.1197
3	1463.96	18.1018
4	1008.65	22.2583
5	945.283	20.3982
6	1012.24	20.8786
7	1050.74	22.7212
8	1207.61	21.1714
9	979	15.733
10	1022.28	9.55009
11	844.848	24.2729
12	907.022	9.44686
13	1078.48	12.2022
14	1021.09	21.1857
15	1291.3	17.7425
16	1227.46	10.7043
17	1182.74	12.8309
18	786.261	12.6839
19	499.065	1.39892
20	448.609	0.681654
0	645.438	15.6377
1	1669.38	28.0043
2	1668.65	15.48
3	1847.16	14.7339
4	1846.22	21.2165
5	1718.04	27.9682
6	2108.6	18.8888
7	1200.89	24.6359
8	1326.81	16.1723
9	1951.14	16.6708
10	1542.36	20.0074
11	1248.29	11.9871
12	1023	17.743
13	872.614	13.2904
14	1287.58	20.2699
15	1320	19.9028
16	1539.95	15.3215
17	1849.05	11.9914
18	1353.79	20.5773
19	1121.75	0.533436
20	891.799	0.205466
0	822.58	22.0348
1	1779.69	62.3517
2	3038.36	48.0385
3	2237.81	43.1862
4	1858.66	30.6141
5	1494.58	48.6994
6	1627.52	30.0237
7	1452.15	39.5615
8	1494.95	35.9106
9	1603.59	25.5649
10	1568.12	22.4239
11	1363.39	19.3826
12	1799.49	26.5148
13	1667.39	16.244
14	1904.17	23.1809
15	2418.34	30.0193
16	1971.35	19.7037
17	1759.6	14.9683
18	1592.53	15.1509
19	1155.29	0.157898
20	1011.17	0.213387
