# Supplementary material for: Uricase deficiency causes mild and multiple organ injuries in rats
Source: PLoS One. 2021 Aug 26;16(8):e0256594. doi: 10.1371/journal.pone.0256594 (PMC8389383; doi:10.1371/journal.pone.0256594)
Supplement: S7 Fig — (XLS) [file pone.0256594.s007.xls]

## Sheet: Urine-A
ug	WT	Uox-/-
1	2032.62	10386.6
2	3012.61	14550.5
3	3215.47	16890
4	3312.55	18270.2
5	2931.21	10908.8
6	3245.89	11126.8
7	2614.22	18214.1
8	2938.33	15253.1
9	3215.96	13254.6
10	2461.58	14261
	WT	Uox-/-
mean	2898.04	14311.6
SD	412.379	2920.03
P		3.67157e-10

## Sheet: feces-A
	WT	Uox-/-
1	1203.21	1278
2	986.35	1210.8
3	1025.24	1356.8
4	1289.37	1295.2
5	1120.89	963.6
6	1356.47	1227.6
7	1523.98	1673.2
8	1023.81	1326.5
9	1022.92	1536.7
10	1296.25	1489.8
	WT	Uox-/-
mean	1184.85	1335.82
SD	179.276	197.005
P		0.0899063

## Sheet: Urine-B
UA in urine (ug/g)
ug/g	WT	Uox-/-
1	280.746	289.899
2	438.797	470.773
3	348.777	465.655
4	258.141	474.024
5	358.888	309.715
6	463.291	343.837
7	294.74	522.55
8	253.459	444.662
9	363.775	356.461
10	260.664	479.102
	WT	Uox-/-
mean	332.128	415.668
SD	75.5607	82.2854
P		0.0294806

## Sheet: feces-B
UA concentration in feces			ug/g
	WT	Uox-/-
1	170.291	177.91
2	134.686	199.665
3	106.413	253.006
4	166.267	131.417
5	180.905	223.726
6	170.711	211.702
7	372.889	408.558
8	120.511	175.688
9	174.4	254.42
10	174.699	236.857
	WT	Uox-/-
mean	177.177	227.295
SD	73.4568	74.2808
P		0.146614
