# Supplementary material for: Uricase deficiency causes mild and multiple organ injuries in rats
Source: PLoS One. 2021 Aug 26;16(8):e0256594. doi: 10.1371/journal.pone.0256594 (PMC8389383; doi:10.1371/journal.pone.0256594)
Supplement: S8 Fig — (XLSX) [file pone.0256594.s008.xlsx]

## Sheet: Sheet1
	heart		liver		spleen		lung		kidney-l		kidney-r		thymus		stomach		small intestine
	WT	Uox-/-	WT	Uox-/-	WT	Uox-/-	WT	Uox-/-	WT	Uox-/-	WT	Uox-/-	WT	Uox-/-	WT	Uox-/-	WT	Uox-/-
	0.419539	0.432458	4.0828	4.50511	0.219609	0.250124	0.460991	0.446896	0.377565	0.586414	0.371528	0.539234	0.207955	0.230826	0.536811	0.515005	2.87387	2.90334
	0.420688	0.450978	3.73544	4.31479	0.186818	0.227543	0.454449	0.535055	0.410546	0.454265	0.423288	0.446518	0.17283	0.211307	0.498059	0.518662	2.99839	3.05348
	0.353422	0.395495	4.29246	4.30394	0.249003	0.235868	0.465814	0.440584	0.421561	0.487856	0.455548	0.492432	0.251694	0.200176	0.519734	0.485709	2.83724	2.89567
	0.41562	0.455398	3.99786	4.21704	0.202917	0.220597	0.4661	0.453331	0.37452	0.501225	0.396159	0.474732	0.152474	0.239472	0.55048	0.536753	2.99808	2.89276
	0.413594	0.433034	3.80128	4.01466	0.217386	0.239469	0.454638	0.525888	0.416372	0.534493	0.41855	0.478451	0.203943	0.210101	0.512392	0.476356	3.05558	2.90269
	0.382741	0.45395	4.1461	4.41205	0.259398	0.278558	0.4446	0.479214	0.426555	0.554314	0.447676	0.491227	0.206391	0.215799	0.504785	0.482344	3.01931	2.83924
	0.357252	0.423453	3.90737	4.62394	0.225565	0.269836	0.444348	0.444407	0.383026	0.445377	0.389356	0.420171	0.204591	0.319761	0.49433	0.491648	2.80654	3.04385
	0.440354	0.435674	4.24991	4.21261	0.261522	0.315289	0.499257	0.538543	0.454903	0.491204	0.468425	0.508683	0.187965	0.247527	0.503858	0.477426	3.0005	2.99781
	0.440769	0.452977	4.05032	3.99171	0.268242	0.230475	0.487419	0.461127	0.355389	0.44068	0.375076	0.453012	0.182081	0.22927	0.538558	0.454607	2.85988	2.7949
Mean	0.404887	0.437046	4.02928	4.28843	0.232274	0.251973	0.46418	0.480561	0.402271	0.499536	0.416179	0.478273	0.196658	0.233804	0.517668	0.493168	2.93882	2.92486
SD	0.0328043	0.0194318	0.190088	0.209036	0.0285479	0.0306132	0.0185385	0.0411485	0.0315199	0.0505294	0.0355864	0.0354332	0.0277835	0.0356398	0.0199919	0.0255417	0.0930334	0.0887983
P		0.0222667		0.0141883		0.177142		0.292335		0.000160308		0.00190393		0.025347		0.0376754		0.748934
