# Supplementary material for: Uricase deficiency causes mild and multiple organ injuries in rats
Source: PLoS One. 2021 Aug 26;16(8):e0256594. doi: 10.1371/journal.pone.0256594 (PMC8389383; doi:10.1371/journal.pone.0256594)
Supplement: S9 Fig — (XLSX) [file pone.0256594.s009.xlsx]

## Sheet: Sheet1
mg	WT	Uox-/-
	61.9025	131.848
	59.9368	133.83
	86.0158	172.289
	91.8796	180.38
	72.4455	170.123
	77.6982	168.599
	87.8974	159.641
	110.828	194.84
	86.2836	169.93
	90.8465	156.868
mean	82.5734	163.835
SD	15.1782	19.4235
P		4.69219e-09
