# Supplementary material for: Uricase deficiency causes mild and multiple organ injuries in rats
Source: PLoS One. 2021 Aug 26;16(8):e0256594. doi: 10.1371/journal.pone.0256594 (PMC8389383; doi:10.1371/journal.pone.0256594)
Supplement: S1 Table — (XLS) [file pone.0256594.s013.xls]

## Sheet: SUA
	wild-type	Uox-/-
1	11	57
2	12	70
3	11	51
4	12	52
5	21	56
6	23	48
7		46
8		47
9		82
10		52
11
12		57
mean	15	56.1818
SD	5.47723	10.8427
T-test	3.33722e-07

## Sheet: BUN
	wild-type	Uox-/-
1	5.8	10.8
2	6.6	9.1
3	7.6	9
4	7.5	11.4
5	6.8	10.1
6	8.7	10.1
7		9.8
8		8.5
9		10.1
10		12.1
11		13.2
12		12.4
mean	7.16667	10.55
SD	0.99733	1.46194
T-test	0.000113318

## Sheet: Cr
	wild-type	Uox-/-
1	29	42
2	32	37
3	32	35
4	35	41
5	28	39
6	35	38
7		36
8		40
9		40
10		38
11
12		45
mean	31.8333	39.1818
SD	2.92689	2.85721
T-test	0.000150471

## Sheet: AST
	wild-type	Uox-/-
1	109.7	170.7
2	107.5	492.7
3	101.3	358.5
4	112.6	269.5
5	155.2	331.3
6	111.5	240.4
7		135.1
8		159.9
9		260.3
10		182.4
11		317.6
12		255.1
mean	116.3	264.458
SD	19.4728	100.963
T-test	0.00290119

## Sheet: ALT
	wild-type	Uox-/-
1	30.1	65.2
2	34.9	87.8
3	39.2	69.2
4	35.4	62.3
5	48.8	56.7
6	54.2	84.9
7		62.1
8		64.3
9		68.7
10		81.6
11		67.6
12		60.6
mean	40.4333	69.25
SD	9.20623	10.078
T-test	2.35896e-05

## Sheet: Glu
glu	WT	Uox-/-
1	5.23145	8.29899
2	3.62137	4.0348
3	7.3879	8.25861
4	7.61514	3.92821
5	5.84972	6.19696
6	4.15879	6.49155
7	5.71469	7.83446
8		6.38176
9		8.91875
10		7.39172
	WT	Uox-/-
mean	5.65415	6.77358
SE	0.565691	0.545732
		vus wt
P		0.185767

## Sheet: TG
	wild-type	Uox-/-
1	0.97	0.52
2	1.34	0.62
3	0.77	1.33
4	0.82	0.66
5	1.03	0.62
6	0.95	1.29
7		0.94
8		0.67
9		0.61
10		0.72
11		0.77
12
mean	0.98	0.795455
SD	0.201395	0.27631
T-test	0.172463

## Sheet: TC
	wild-type	Uox-/-
1	1.65	1.71
2	1.74	1.99
3	1.89	1.97
4	1.58	1.58
5	1.88	1.66
6	1.79	1.66
7		2.03
8		2.11
9		2.2
10		1.94
11		1.41
12		2.12
mean	1.755	1.865
SD	0.124056	0.251016
T-test	0.330873

## Sheet: LDL
		wild-type	Uox-/-
	1	0.44	0.51
	2	0.58	0.76
	3	0.8	0.45
	4	0.67	0.49
	5	0.63	0.4
	6	0.7	0.42
	7		0.45
	8		0.6
	9		0.71
	10		0.68
	11		0.48
	12		0.67
	mean	0.636667	0.551667
	SD	0.121436	0.125396
	T-test	0.189892

## Sheet: HDL
	wild-type	Uox-/-
1	1.4	1.68
2	1.19	1.76
3	1.32	1.82
4	1.24	1.51
5	1.44	1.69
6	1.42	1.54
7		1.96
8		1.97
9		2.03
10		1.79
11		1.34
12		1.95
mean	1.335	1.75333
SD	0.102713	0.212275
T-test	0.000349429

[truncated: 1 more sheets: Tbil]
