# Supplementary material for: Uricase deficiency causes mild and multiple organ injuries in rats
Source: PLoS One. 2021 Aug 26;16(8):e0256594. doi: 10.1371/journal.pone.0256594 (PMC8389383; doi:10.1371/journal.pone.0256594)
Supplement: S2 Table — (XLSX) [file pone.0256594.s014.xlsx]

## Sheet: index versus
rat	group	sex	body weight	SUA	organ index
					heart	liver	spleen	lung	left kidney	right kidney	thymus	stomach	small intestine
CF3-6-1	Uox-/-	male	281.9	67.37	0.432458	4.50511	0.250124	0.446896	0.586414	0.539234	0.230827	0.515005	2.90333
CF3-6-2	Uox-/-	male	255.6	54.9	0.450978	4.31479	0.227543	0.535055	0.454264	0.446518	0.211307	0.518662	3.05348
CF3-6-2	Uox-/-	male	284.1	74.01	0.395495	4.30394	0.235868	0.440584	0.487856	0.492432	0.200176	0.485709	2.89567
CF3-6-4	Uox-/-	male	261.2	57.95	0.455398	4.21704	0.220597	0.453331	0.501225	0.474732	0.239472	0.536753	2.89276
CF3-6-5	Uox-/-	male	267.3	68.63	0.433034	4.01467	0.239469	0.525889	0.534493	0.478451	0.210101	0.476356	2.90269
CF3-6-6	Uox-/-	male	274.7	55.01	0.45395	4.41205	0.278558	0.479214	0.554314	0.491227	0.215799	0.482344	2.83924
BF6-6-2	Uox-/-	male	268.2	50.92	0.423453	4.62394	0.269836	0.444407	0.445377	0.420172	0.319761	0.491648	3.04385
CF3-1-2	Uox-/-	male	264.9	72.76	0.435674	4.21261	0.315289	0.538543	0.491204	0.508683	0.247527	0.477425	2.99781
CF3-2-9	Uox-/-	male	282.2	54.32	0.452977	3.99171	0.230475	0.461127	0.44068	0.453012	0.22927	0.454607	2.7949
1	wild-type	male	286.6	16.22	0.419539	4.0828	0.219609	0.460991	0.377565	0.371528	0.207955	0.536811	2.87387
2	wild-type	male	273.1	17.21	0.420688	3.73544	0.186818	0.454449	0.410546	0.423288	0.17283	0.498059	2.99839
3	wild-type	male	301	11.37	0.353422	4.29246	0.249003	0.465814	0.421561	0.455548	0.251694	0.519734	2.83724
4	wild-type	male	270.8	16.48	0.41562	3.99786	0.202917	0.4661	0.37452	0.39616	0.152474	0.55048	2.99808
5	wild-type	male	266.3	12.73	0.413594	3.80128	0.217386	0.454638	0.416373	0.418551	0.203943	0.512392	3.05558
6	wild-type	male	292.6	19.88	0.382741	4.1461	0.259398	0.4446	0.426555	0.447676	0.206391	0.504785	3.01931
7	wild-type	male	287.5	16.86	0.357252	3.90737	0.225565	0.444348	0.383026	0.389357	0.204591	0.49433	2.80654
8	wild-type	male	282.5	20.47	0.440354	4.24991	0.261522	0.499257	0.454903	0.468425	0.187965	0.503858	3.0005
9	wild-type	male	294.1	13.11	0.440768	4.05032	0.268242	0.487419	0.355389	0.375077	0.182081	0.538558	2.85988
